# Supplementary material for: Altered Phenotypes of Breast Epithelial × Breast Cancer Hybrids after ZEB1 Knock-Out
Source: Int J Mol Sci. 2023 Dec 9;24(24):17310. doi: 10.3390/ijms242417310 (PMC10744253; doi:10.3390/ijms242417310)
Supplement: Supplementary file 1 [file ijms-24-17310-s001.zip]

Archive with 1 entries (1 files):
- ijms-2718011-supplementary.pdf
